# Supplementary material for: 3-(2-Thioxo-1,3-dithiol-4-ylsulfan­yl)­propane­nitrile
Source: Acta Crystallogr Sect E Struct Rep Online. 2008 Oct 4;64(Pt 11):o2078. doi: 10.1107/S1600536808031711 (PMC2959697; doi:10.1107/S1600536808031711)
Supplement: Supplementary file 2 [file e-64-o2078-Isup2.hkl]

# 
# h,k,l, Fc-squared, Fo-squared, sigma(Fo-squared) and status flag 
# 
data_I
_shelx_title ' A in P2(1)/c' 
_shelx_refln_list_code          4 
_shelx_F_calc_maximum      164.98 
_exptl_crystal_F_000       448.00 
_reflns_d_resolution_high  0.8256 
 
loop_ 
 _symmetry_equiv_pos_as_xyz 
 'x, y, z' 
 '-x, y+1/2, -z+1/2' 
 '-x, -y, -z' 
 'x, -y-1/2, z-1/2' 
 
_cell_length_a     5.2961 
_cell_length_b    10.8917 
_cell_length_c    16.0314 
_cell_angle_alpha  90.000 
_cell_angle_beta   97.302 
_cell_angle_gamma  90.000 
 
_shelx_F_squared_multiplier     1.000 
 
loop_ 
 _refln_index_h 
 _refln_index_k 
 _refln_index_l 
 _refln_F_squared_calc 
 _refln_F_squared_meas 
 _refln_F_squared_sigma 
 _refln_observed_status 
   1   0   0      566.26      536.44      7.30 o 
   2   0   0      204.74      196.11      3.44 o 
   3   0   0       91.46       80.67      2.22 o 
   4   0   0      158.11      154.67      3.69 o 
   5   0   0      464.20      490.53     16.70 o 
   6   0   0       21.25       18.36      3.77 o 
   1   1   0        7.07        2.79      0.52 o 
   2   1   0      917.00      924.56      9.44 o 
   3   1   0       12.01        9.93      0.61 o 
   4   1   0      765.80      781.17      8.48 o 
   5   1   0       60.03       58.75      2.57 o 
   6   1   0       11.45       13.68      5.31 o 
   0   2   0     2186.36     2228.73     28.67 o 
   1   2   0     1553.59     1560.57     25.72 o 
   2   2   0     1877.90     1994.65     18.56 o 
   3   2   0      177.38      193.66      3.29 o 
   4   2   0       11.78       10.97      1.17 o 
   5   2   0       23.12       28.60      1.71 o 
   6   2   0       48.95       46.70      3.62 o 
   1   3   0     3559.03     3492.13     56.95 o 
   2   3   0      321.56      354.94      4.97 o 
   3   3   0       62.64       69.29      1.71 o 
   4   3   0       89.50       90.24      3.34 o 
   5   3   0        1.11       -0.73      0.69 o 
   6   3   0       58.37       59.31      2.74 o 
   0   4   0      760.59      822.88     11.81 o 
   1   4   0       29.46       30.38      0.95 o 
   2   4   0     2125.74     2187.68     22.73 o 
   3   4   0       82.17       72.87      2.17 o 
   4   4   0        5.30        3.80      0.85 o 
   5   4   0       13.60        9.78      1.32 o 
   6   4   0       63.94       68.90      4.18 o 
   1   5   0      124.17      139.78      2.02 o 
   2   5   0     3166.09     3053.64     31.37 o 
   3   5   0      457.41      468.99      7.23 o 
   4   5   0       59.92       69.34      2.42 o 
   5   5   0       58.56       56.49      3.28 o 
   0   6   0     5448.43     5214.93     67.23 o 
   1   6   0      155.18      182.25      3.50 o 
   2   6   0       14.75       14.71      1.15 o 
   3   6   0      884.43      865.40     11.92 o 
   4   6   0      184.09      184.05      4.27 o 
   5   6   0       93.84       92.79      3.51 o 
   1   7   0        2.68        2.49      0.58 o 
   2   7   0       50.67       50.73      2.22 o 
   3   7   0      227.47      220.16      4.58 o 
   4   7   0      325.62      323.93      6.25 o 
   5   7   0        0.77        0.54      1.00 o 
   0   8   0        0.18        0.76      0.67 o 
   1   8   0      370.09      360.75      5.26 o 
   2   8   0       37.37       35.45      1.79 o 
   3   8   0       58.70       57.77      2.35 o 
   4   8   0       54.40       62.58      3.67 o 
   5   8   0       18.52       18.74      1.86 o 
   1   9   0      483.59      460.37      7.45 o 
   2   9   0        8.97        8.80      1.41 o 
   3   9   0        5.33        7.24      1.24 o 
   4   9   0       86.94       84.24      3.17 o 
   0  10   0        7.63        7.26      1.63 o 
   1  10   0       54.99       51.04      2.25 o 
   2  10   0        3.01        3.20      1.05 o 
   3  10   0        1.44        0.79      1.73 o 
   4  10   0        0.29        0.50      1.02 o 
   1  11   0        3.22        4.32      1.09 o 
   2  11   0      148.77      150.35      4.15 o 
   3  11   0        8.92        8.93      1.67 o 
   0  12   0      102.89      100.22      7.79 o 
   1  12   0        0.45       -0.71      1.20 o 
   2  12   0       97.24       87.96      3.29 o 
   1  13   0       19.04       15.94      5.90 o 
  -6   1   1       43.04       35.43      3.16 o 
  -5   1   1        1.15        0.97      1.01 o 
  -4   1   1      136.07      147.62      2.54 o 
  -3   1   1     1156.71     1170.30     11.58 o 
  -2   1   1      690.47      680.66      6.82 o 
  -1   1   1     1160.78     1201.66     12.34 o 
   1   1   1     9353.77     8170.56    284.62 o 
   2   1   1      246.84      257.96      3.02 o 
   3   1   1       60.90       54.73      1.28 o 
   4   1   1       53.79       64.29      1.96 o 
   5   1   1      377.48      398.84      6.88 o 
   6   1   1       52.38       63.09      6.65 o 
  -6   2   1       85.11       80.82      4.55 o 
  -5   2   1       39.85       47.68      2.07 o 
  -4   2   1      169.38      166.60      3.13 o 
  -3   2   1       94.60       80.35      1.56 o 
  -2   2   1      199.65      200.45      2.73 o 
  -1   2   1     4696.18     4702.88     77.59 o 
   0   2   1       21.88       21.91      0.95 o 
   1   2   1    12190.31    10402.44    443.85 o 
   2   2   1     1385.18     1490.53     15.32 o 
   3   2   1      117.45      126.63      2.09 o 
   4   2   1       90.25       97.03      2.71 o 
   5   2   1       46.45       44.93      2.25 o 
   6   2   1       13.46        9.36      2.36 o 
  -6   3   1      229.54      256.66      6.76 o 
  -5   3   1       20.12       17.08      1.60 o 
  -4   3   1     1510.98     1458.99     18.37 o 
  -3   3   1       12.45       12.67      0.82 o 
  -2   3   1      828.55      786.96      8.80 o 
  -1   3   1    27217.25    20170.68    889.00 o 
   0   3   1        4.55        8.84      0.50 o 
   1   3   1     1044.61     1083.17     12.98 o 
   2   3   1      329.34      341.24      9.54 o 
   3   3   1     2940.05     2867.65     33.43 o 
   4   3   1      418.49      414.66      6.77 o 
   5   3   1        0.77       -0.95      0.68 o 
   6   3   1       64.83       70.01     11.68 o 
  -6   4   1        1.16        2.00      1.13 o 
  -5   4   1      177.48      175.60      4.22 o 
  -4   4   1      114.90      107.18      2.91 o 
  -3   4   1       26.08       26.93      1.14 o 
  -2   4   1     2536.49     2566.48     26.45 o 
  -1   4   1      354.46      356.99      6.20 o 
   0   4   1      375.81      405.70      6.00 o 
   1   4   1        1.31        3.17      0.45 o 
   2   4   1      715.11      727.13      8.34 o 
   3   4   1      668.68      681.72      9.48 o 
   4   4   1       49.27       43.94      1.96 o 
   5   4   1      149.13      143.71      4.14 o 
   6   4   1        4.60        6.14      1.34 o 
  -5   5   1       78.21       80.20      3.90 o 
  -4   5   1        3.74        3.18      1.08 o 
  -3   5   1      327.82      343.63      5.76 o 
  -2   5   1     1352.77     1300.02     14.18 o 
  -1   5   1      818.64      853.84      8.59 o 
   0   5   1       16.80       18.42      0.71 o 
   1   5   1      128.33      137.74      3.08 o 
   2   5   1      320.08      303.82      4.21 o 
   3   5   1      133.91      132.63      4.72 o 
   4   5   1       20.31       22.78      1.54 o 
   5   5   1      142.10      145.59      4.01 o 
  -5   6   1        8.99        8.79      1.40 o 
  -4   6   1      143.84      142.01      3.65 o 
  -3   6   1      121.95      110.35      2.95 o 
  -2   6   1     1156.97     1150.21     12.92 o 
  -1   6   1       69.39       77.90      1.55 o 
   0   6   1     1234.66     1211.30     11.94 o 
   1   6   1      455.03      473.47      5.29 o 
   2   6   1      426.24      402.63      6.36 o 
   3   6   1     1099.72     1078.15     14.36 o 
   4   6   1        0.94        1.65      0.83 o 
   5   6   1      144.98      143.42      4.09 o 
  -5   7   1        0.69        0.21      0.90 o 
  -4   7   1        1.93        1.79      0.99 o 
  -3   7   1      222.86      207.94      5.14 o 
  -2   7   1       92.40       82.88      3.49 o 
  -1   7   1       75.77       79.85      2.25 o 
   0   7   1       31.16       37.14      1.16 o 
   1   7   1       72.03       74.24      2.51 o 
   2   7   1      176.63      173.76      5.03 o 
   3   7   1       21.20       17.88      1.43 o 
   4   7   1      212.86      216.10      4.93 o 
   5   7   1      143.20      156.66      4.40 o 
  -5   8   1        7.65        7.51      1.37 o 
  -4   8   1      341.05      336.52     10.56 o 
  -3   8   1      213.43      203.13      4.51 o 
  -2   8   1      270.64      249.40      4.86 o 
  -1   8   1      106.67      106.18      2.94 o 
   0   8   1      237.86      253.60      3.60 o 
   1   8   1     1118.77     1101.94     14.45 o 
   2   8   1       75.94       66.78      2.60 o 
   3   8   1       82.17       72.92      2.62 o 
   4   8   1        3.38        0.25      0.95 o 
   5   8   1        3.83        3.29      1.56 o 
  -4   9   1      179.44      174.60      6.29 o 
  -3   9   1      160.92      151.64      6.56 o 
  -2   9   1        3.04        0.94      0.79 o 
  -1   9   1      333.52      320.40      5.76 o 
   0   9   1      100.35      111.62      2.61 o 
   1   9   1        8.81        9.14      1.65 o 
   2   9   1       59.78       60.80      2.38 o 
   3   9   1      209.08      208.44      4.83 o 
   4   9   1       36.99       30.39      2.12 o 
  -4  10   1       40.03       32.52      2.20 o 
  -3  10   1       62.61       60.82      2.65 o 
  -2  10   1        5.39        3.72      0.98 o 
  -1  10   1      211.05      201.59      4.46 o 
   0  10   1       90.00       98.81      3.85 o 
   1  10   1       48.93       43.23      3.28 o 
   2  10   1       38.31       40.39      2.15 o 
   3  10   1       30.38       23.62      1.88 o 
   4  10   1       14.23       10.49      1.57 o 
  -3  11   1        1.71        0.87      1.05 o 
  -2  11   1       35.61       39.25      2.78 o 
  -1  11   1       38.62       37.41      2.56 o 
   0  11   1       49.92       54.63      2.96 o 
   1  11   1        7.94        6.62      1.23 o 
   2  11   1      244.55      250.74      5.59 o 
   3  11   1       11.08        6.99      1.41 o 
  -2  12   1       20.38       16.82      1.80 o 
  -1  12   1        3.64        3.36      2.24 o 
   0  12   1        4.73        3.04      2.12 o 
   1  12   1       16.66       10.64      1.88 o 
   2  12   1       43.68       51.58      2.67 o 
  -1  13   1        6.62       10.26      2.74 o 
   0  13   1        0.23       -1.93      1.75 o 
  -5   0   2     1272.00     1275.14     23.92 o 
  -4   0   2      288.25      260.23      5.20 o 
  -3   0   2     2258.09     2180.22     29.09 o 
  -2   0   2     1423.12     1442.04     19.27 o 
  -1   0   2      239.74      227.46      6.04 o 
   0   0   2     1232.06     1396.02     30.56 o 
   1   0   2     2474.53     2555.63     32.91 o 
   2   0   2    10888.19     9917.56    126.12 o 
   3   0   2     2144.12     2142.18     28.72 o 
   4   0   2      640.22      642.86     10.32 o 
   5   0   2       55.00       46.18      4.71 o 
   6   0   2        2.68        1.66      2.42 o 
  -6   1   2        4.23        1.58      2.18 o 
  -5   1   2      348.46      344.41      6.07 o 
  -4   1   2        5.72        6.77      0.70 o 
  -3   1   2     1869.69     1892.29     18.04 o 
  -2   1   2     1048.00     1116.91     10.73 o 
  -1   1   2     2069.27     2145.55     19.59 o 
   0   1   2      367.74      402.64      4.89 o 
   1   1   2     2384.71     2451.52     24.59 o 
   2   1   2        9.98       15.73      0.62 o 
   3   1   2      824.90      841.22      8.69 o 
   4   1   2      457.17      458.22      7.68 o 
   5   1   2       17.45       17.71      1.98 o 
   6   1   2      105.88      116.76      5.67 o 
  -6   2   2       10.26       12.10      1.82 o 
  -5   2   2       31.85       26.50      1.66 o 
  -4   2   2      141.26      144.71      2.88 o 
  -3   2   2      374.42      353.39      4.23 o 
  -2   2   2     2290.49     2320.10     21.47 o 
  -1   2   2     6468.98     5981.77     95.74 o 
   0   2   2     6118.22     5859.23     63.96 o 
   1   2   2      704.22      701.96      8.35 o 
   2   2   2       12.41       16.44      1.16 o 
   3   2   2        7.98        5.83      0.74 o 
   4   2   2      939.00      953.20     12.85 o 
   5   2   2      209.02      217.43      4.71 o 
   6   2   2      126.42      126.12      9.09 o 
  -6   3   2        0.27       -0.11      1.10 o 
  -5   3   2        5.18        3.04      0.90 o 
  -4   3   2      104.32      101.57      4.78 o 
  -3   3   2       81.60       80.49      1.86 o 
  -2   3   2      228.37      261.66      3.11 o 
  -1   3   2      328.39      321.61      7.80 o 
   0   3   2      281.67      301.89      3.28 o 
   1   3   2     2226.93     2333.95     30.61 o 
   2   3   2     3140.60     3130.95     35.88 o 
   3   3   2       54.94       45.72      1.74 o 
   4   3   2       54.66       47.61      2.37 o 
   5   3   2        8.40        7.27      1.21 o 
   6   3   2       15.17       14.60      2.54 o 
  -6   4   2       23.10       18.55      3.19 o 
  -5   4   2       65.83       71.31      2.61 o 
  -4   4   2       25.92       27.29      2.84 o 
  -3   4   2      374.36      358.54      4.97 o 
  -2   4   2      457.90      500.65      6.19 o 
  -1   4   2      682.39      640.98      7.21 o 
   0   4   2     1431.70     1433.73     13.56 o 
   1   4   2      102.21      104.49      1.76 o 
   2   4   2      152.12      159.15      3.15 o 
   3   4   2      445.55      433.62      6.74 o 
   4   4   2      608.93      607.06      9.20 o 
   5   4   2      270.57      279.19      5.77 o 
  -5   5   2      278.31      279.79      5.71 o 
  -4   5   2        3.27        2.63      0.84 o 
  -3   5   2      677.79      643.28      7.99 o 
  -2   5   2       33.47       31.56      2.01 o 
  -1   5   2       20.82       28.14      1.74 o 
   0   5   2     1830.53     1833.72     17.31 o 
   1   5   2     1280.60     1278.66     12.37 o 
   2   5   2      977.91      999.11     12.91 o 
   3   5   2      548.98      580.31      8.63 o 
   4   5   2       45.84       45.33      2.08 o 
   5   5   2       73.58       79.22      2.99 o 
  -5   6   2      100.07      101.05      3.32 o 
  -4   6   2       22.85       22.47      1.60 o 
  -3   6   2     1539.35     1468.40     21.65 o 
  -2   6   2      837.07      863.98     10.09 o 
  -1   6   2     1096.44     1148.87     11.45 o 
   0   6   2       14.50       12.82      1.44 o 
   1   6   2       10.42       12.39      0.86 o 
   2   6   2      898.00      845.31     13.40 o 
   3   6   2        7.93        6.61      1.25 o 
   4   6   2       55.30       55.79      2.36 o 
   5   6   2       36.51       33.49      2.16 o 
  -5   7   2        9.06        9.44      1.71 o 
  -4   7   2       21.43       20.31      1.62 o 
  -3   7   2      467.18      452.99      7.38 o 
  -2   7   2      299.50      295.99      4.55 o 
  -1   7   2        0.25        0.57      0.47 o 
   0   7   2      389.14      401.28      4.84 o 
   1   7   2       38.86       41.05      1.40 o 
   2   7   2       26.86       25.65      1.53 o 
   3   7   2      137.74      126.01      3.37 o 
   4   7   2      372.28      352.46      6.73 o 
   5   7   2       34.70       39.08      2.40 o 
  -5   8   2        2.55        4.53      1.35 o 
  -4   8   2        0.43        0.12      0.85 o 
  -3   8   2      126.14      120.51      3.32 o 
  -2   8   2      780.88      747.23     10.69 o 
  -1   8   2       54.00       49.75      1.73 o 
   0   8   2       36.89       43.05      1.53 o 
   1   8   2      881.28      886.32     12.13 o 
   2   8   2        4.27        3.46      0.91 o 
   3   8   2       12.67       13.64      1.38 o 
   4   8   2        1.33        3.90      1.16 o 
  -4   9   2      126.38      124.60      3.78 o 
  -3   9   2       84.04       78.23      2.81 o 
  -2   9   2       12.41        8.48      1.14 o 
  -1   9   2      108.19      113.08      2.70 o 
   0   9   2      189.52      185.81      3.49 o 
   1   9   2      366.47      362.58      7.49 o 
   2   9   2      358.68      365.12      6.58 o 
   3   9   2       44.68       42.82      2.26 o 
   4   9   2       45.82       39.53      2.36 o 
  -4  10   2       11.96       14.52      1.93 o 
  -3  10   2        8.99        8.92      1.38 o 
  -2  10   2       83.87       77.06      2.78 o 
  -1  10   2       29.78       25.94      1.69 o 
   0  10   2      133.92      132.75      4.31 o 
   1  10   2      180.34      182.91      4.31 o 
   2  10   2       13.22       11.87      1.72 o 
   3  10   2      153.89      158.60      4.36 o 
   4  10   2       15.92       14.39      1.86 o 
  -3  11   2       19.10       16.63      1.74 o 
  -2  11   2       15.91       14.51      1.59 o 
  -1  11   2       18.41       17.17      1.93 o 
   0  11   2      176.03      168.94      5.15 o 
   1  11   2       46.10       41.53      3.33 o 
   2  11   2        6.20        4.58      1.25 o 
   3  11   2       48.84       50.40      2.67 o 
  -2  12   2        0.72        0.60      1.16 o 
  -1  12   2       58.64       65.27      9.22 o 
   0  12   2      192.00      187.27      9.08 o 
   1  12   2       45.83       47.27      3.08 o 
   2  12   2        7.71        7.29      1.49 o 
   0  13   2       10.12       13.81      3.00 o 
  -6   1   3       17.72       14.82      1.93 o 
  -5   1   3       66.02       68.87      2.19 o 
  -4   1   3      334.07      326.32      4.33 o 
  -3   1   3      512.46      552.25      6.77 o 
  -2   1   3     2043.88     1979.75     18.45 o 
  -1   1   3     3727.22     3564.36     52.45 o 
   0   1   3     1154.51     1260.43     12.79 o 
   1   1   3      135.63       96.11      1.36 o 
   2   1   3     1526.14     1572.62     14.92 o 
   3   1   3     2846.10     2872.30     26.89 o 
   4   1   3      607.52      614.47      8.96 o 
   5   1   3      551.87      524.33     12.80 o 
   6   1   3       16.40       15.17      2.72 o 
  -6   2   3      126.97      124.31      7.91 o 
  -5   2   3      192.23      189.10      4.21 o 
  -4   2   3      761.45      762.60     10.37 o 
  -3   2   3      780.07      775.70      8.09 o 
  -2   2   3      292.26      308.76      3.54 o 
  -1   2   3      154.43      197.81      2.55 o 
   0   2   3     6953.42     6710.63    112.54 o 
   1   2   3     1788.52     1961.02     19.93 o 
   2   2   3     1141.35     1245.63     12.04 o 
   3   2   3        2.06        2.36      0.51 o 
   4   2   3      379.76      390.64      6.53 o 
   5   2   3       44.13       43.34      2.13 o 
   6   2   3       38.09       44.81      4.63 o 
  -6   3   3       81.63       78.40      7.06 o 
  -5   3   3       33.99       26.57      1.67 o 
  -4   3   3     1921.01     1869.13     20.36 o 
  -3   3   3       22.02       26.09      0.95 o 
  -2   3   3       75.75       82.06      2.21 o 
  -1   3   3      915.08      954.26      9.25 o 
   0   3   3      533.13      569.65      5.75 o 
   1   3   3      568.36      587.55      6.63 o 
   2   3   3     1029.40     1056.45     12.05 o 
   3   3   3     1296.98     1299.29     16.33 o 
   4   3   3      983.69      963.89     13.14 o 
   5   3   3       15.71       10.22      1.34 o 
  -6   4   3       11.71       14.24      1.89 o 
  -5   4   3       18.99       24.98      1.70 o 
  -4   4   3       11.81       13.81      1.20 o 
  -3   4   3        1.29        2.99      0.60 o 
  -2   4   3     1502.57     1580.38     15.09 o 
  -1   4   3      887.03      890.51      8.83 o 
   0   4   3     4064.61     4074.77     37.10 o 
   1   4   3      292.87      324.12      4.15 o 
   2   4   3        2.82        3.68      0.67 o 
   3   4   3      612.98      595.10      8.69 o 
   4   4   3       39.45       40.92      3.47 o 
   5   4   3        5.05        3.49      1.10 o 
  -5   5   3        0.43       -0.85      1.45 o 
  -4   5   3      114.64      114.80      3.09 o 
  -3   5   3      527.25      510.27      7.38 o 
  -2   5   3     1256.83     1247.54     13.71 o 
  -1   5   3      466.55      488.49      5.38 o 
   0   5   3      752.68      760.19      7.78 o 
   1   5   3     1539.90     1599.27     15.27 o 
   2   5   3      683.65      668.98      9.32 o 
   3   5   3      203.19      202.92      4.20 o 
   4   5   3       66.57       63.72      2.43 o 
   5   5   3      111.36      113.44      3.60 o 
  -5   6   3       93.02       99.45      3.77 o 
  -4   6   3        6.80        8.50      1.46 o 
  -3   6   3       52.23       49.43      2.01 o 
  -2   6   3      781.79      755.13      9.04 o 
  -1   6   3      197.30      216.90      3.04 o 
   0   6   3     1276.11     1255.22     12.39 o 
   1   6   3      860.52      857.33      8.81 o 
   2   6   3      111.13       96.87      2.68 o 
   3   6   3       18.94       15.72      1.34 o 
   4   6   3        0.25        0.03      0.78 o 
   5   6   3      173.85      174.41      4.66 o 
  -5   7   3        0.37       -0.68      1.23 o 
  -4   7   3        9.08        6.36      1.28 o 
  -3   7   3       35.50       31.97      3.07 o 
  -2   7   3      937.73      887.34     10.57 o 
  -1   7   3     1029.04     1037.98     10.71 o 
   0   7   3      266.59      289.93      3.83 o 
   1   7   3       19.91       25.11      2.59 o 
   2   7   3     1050.58     1069.21     14.24 o 
   3   7   3      122.58      126.22      3.43 o 
   4   7   3       76.30       82.01      3.39 o 
   5   7   3        0.42        0.36      1.05 o 
  -5   8   3       11.72       11.02      1.79 o 
  -4   8   3        5.50        5.76      1.30 o 
  -3   8   3      147.47      145.29      6.12 o 
  -2   8   3      498.22      504.39      9.36 o 
  -1   8   3      243.74      251.27      4.15 o 
   0   8   3      250.21      239.88      3.50 o 
   1   8   3       36.84       36.03      1.79 o 
   2   8   3      578.64      571.42      8.85 o 
   3   8   3        3.14        2.72      0.92 o 
   4   8   3      110.72      118.80      4.04 o 
  -4   9   3      118.76      107.71      4.01 o 
  -3   9   3       24.08       23.06      2.05 o 
  -2   9   3      110.07      116.04      3.28 o 
  -1   9   3      108.12      101.47      2.61 o 
   0   9   3      370.53      352.61      6.09 o 
   1   9   3       22.44       26.06      1.68 o 
   2   9   3        2.96        1.63      0.86 o 
   3   9   3       83.04       83.04      3.01 o 
   4   9   3       58.06       54.36      2.70 o 
  -4  10   3       15.94       13.80      1.87 o 
  -3  10   3        3.91        2.31      1.21 o 
  -2  10   3        2.46        2.68      1.01 o 
  -1  10   3      454.81      458.32      6.72 o 
   0  10   3      286.35      292.26      6.79 o 
   1  10   3        0.91        0.65      0.82 o 
   2  10   3        2.51        2.27      0.97 o 
   3  10   3        8.24        8.46      1.70 o 
  -3  11   3      186.58      192.92      5.62 o 
  -2  11   3       15.38       20.00      1.74 o 
  -1  11   3        1.06        4.07      1.93 o 
   0  11   3       20.64       21.17      2.12 o 
   1  11   3        0.09       -0.17      0.91 o 
   2  11   3       43.70       38.70      2.57 o 
   3  11   3        8.72        9.01      1.88 o 
  -2  12   3       34.95       34.44      2.49 o 
  -1  12   3        4.62        5.98      2.23 o 
   0  12   3      147.25      142.94     10.89 o 
   1  12   3       90.85      100.91      4.22 o 
   2  12   3        3.82        3.65      1.29 o 
   0  13   3        4.66        3.10      2.05 o 
  -6   0   4       45.99       42.82      4.38 o 
  -5   0   4      622.36      615.74     13.24 o 
  -4   0   4      208.93      220.97      4.72 o 
  -3   0   4        0.32        0.15      0.49 o 
  -2   0   4     4158.52     4113.61     73.02 o 
  -1   0   4     6190.34     5953.29    127.48 o 
   0   0   4     3726.35     3740.42     47.88 o 
   1   0   4       75.49      101.13      2.13 o 
   2   0   4      599.57      586.09      8.77 o 
   3   0   4     2426.64     2340.33     31.41 o 
   4   0   4      766.82      755.67     19.40 o 
   5   0   4      199.91      206.31     10.08 o 
   6   0   4       23.42       12.45      3.64 o 
  -6   1   4      196.73      209.65      6.99 o 
  -5   1   4        0.48       -0.12      0.72 o 
  -4   1   4      851.22      863.02      9.27 o 
  -3   1   4       31.45       34.15      1.06 o 
  -2   1   4       64.55       60.66      1.47 o 
  -1   1   4     4759.54     4569.94     92.32 o 
   0   1   4     1100.62     1133.02     10.66 o 
   1   1   4      758.62      791.05      7.75 o 
   2   1   4       33.99       16.38      0.68 o 
   3   1   4      410.56      424.44      5.05 o 
   4   1   4       22.29       23.59      1.48 o 
   5   1   4      164.82      159.17      6.17 o 
   6   1   4        1.57        1.64      1.73 o 
  -6   2   4       62.79       71.55      4.07 o 
  -5   2   4      251.08      242.55      4.36 o 
  -4   2   4       33.72       37.23      1.51 o 
  -3   2   4      215.60      206.14      3.33 o 
  -2   2   4      857.36      858.78      8.54 o 
  -1   2   4       65.41       80.63      2.39 o 
   0   2   4     4421.67     4248.97     52.66 o 
   1   2   4     2848.29     2834.67     28.77 o 
   2   2   4     3442.42     3445.08     31.71 o 
   3   2   4        7.67        7.12      0.73 o 
   4   2   4      444.46      431.72      7.07 o 
   5   2   4        9.47        4.92      1.27 o 
  -6   3   4       31.62       29.90      3.85 o 
  -5   3   4        0.27       -0.13      0.80 o 
  -4   3   4       63.38       61.06      2.26 o 
  -3   3   4      738.67      704.91      7.52 o 
  -2   3   4       43.19       54.89      1.17 o 
  -1   3   4      122.64       87.22      1.53 o 
   0   3   4        7.86       16.30      0.61 o 
   1   3   4        0.01        0.45      0.30 o 
   2   3   4        0.05        0.74      0.42 o 
   3   3   4       39.71       41.66      1.76 o 
   4   3   4      180.48      171.01      3.93 o 
   5   3   4       20.88       20.78      2.04 o 
  -6   4   4       13.38       15.90      1.97 o 
  -5   4   4       78.01       75.99      3.14 o 
  -4   4   4      122.58      113.16      2.61 o 
  -3   4   4     1435.21     1385.24     15.24 o 
  -2   4   4     2284.48     2364.10     22.14 o 
  -1   4   4        6.80        8.91      0.55 o 
   0   4   4     1069.13     1154.10     11.21 o 
   1   4   4     3265.04     3347.22     33.79 o 
   2   4   4     2359.98     2311.63     23.92 o 
   3   4   4       50.51       60.48      2.14 o 
   4   4   4      202.00      198.84      4.41 o 
   5   4   4       35.02       37.98      2.18 o 
  -5   5   4       45.92       44.84      2.60 o 
  -4   5   4      342.83      344.00      6.02 o 
  -3   5   4      727.65      733.85      9.03 o 
  -2   5   4       87.74       94.76      1.91 o 
  -1   5   4      681.08      710.83      7.43 o 
   0   5   4      188.99      178.69      2.52 o 
   1   5   4      732.73      773.56      8.87 o 
   2   5   4      211.53      212.44      5.37 o 
   3   5   4     1050.90     1019.13     13.71 o 
   4   5   4       13.02       10.52      1.27 o 
   5   5   4       44.88       44.78      3.01 o 
  -5   6   4       71.26       75.78      3.33 o 
  -4   6   4      104.62      103.86      3.50 o 
  -3   6   4      226.07      205.52      3.60 o 
  -2   6   4      259.65      273.51      4.17 o 
  -1   6   4     1498.20     1508.40     14.75 o 
   0   6   4      316.50      311.46      3.91 o 
   1   6   4        5.20        7.67      0.71 o 
   2   6   4      130.86      137.04      3.44 o 
   3   6   4      394.03      384.64      6.79 o 
   4   6   4       36.93       35.31      2.07 o 
   5   6   4       11.82       11.68      2.12 o 
  -5   7   4       46.71       45.73      2.77 o 
  -4   7   4        6.72        4.51      1.23 o 
  -3   7   4        9.76       12.49      1.23 o 
  -2   7   4      209.83      203.76      3.59 o 
  -1   7   4     1376.48     1393.51     13.93 o 
   0   7   4      526.24      536.46      6.15 o 
   1   7   4      773.20      763.00     10.57 o 
   2   7   4       52.15       61.99      2.28 o 
   3   7   4        0.21        0.13      0.70 o 
   4   7   4        1.87        1.34      1.13 o 
   5   7   4       66.77       75.65      3.47 o 
  -5   8   4       17.12       15.79      2.03 o 
  -4   8   4       24.05       27.93      2.23 o 
  -3   8   4        0.04        0.45      0.89 o 
  -2   8   4       63.68       62.96      2.01 o 
  -1   8   4       14.94       16.06      1.14 o 
   0   8   4      152.48      154.62      2.69 o 
   1   8   4      598.63      595.99      8.94 o 
   2   8   4       15.99       14.67      1.39 o 
   3   8   4        9.43        9.67      1.30 o 
   4   8   4        4.05        0.86      0.94 o 
  -4   9   4       23.34       18.25      1.98 o 
  -3   9   4       77.93       83.06      3.38 o 
  -2   9   4        5.77        4.76      1.05 o 
  -1   9   4      861.07      856.84     10.61 o 
   0   9   4       81.97       92.67      2.83 o 
   1   9   4       41.86       46.02      2.13 o 
   2   9   4       37.14       41.73      3.07 o 
   3   9   4        5.52        5.21      1.17 o 
   4   9   4      239.90      243.85      5.76 o 
  -4  10   4        0.03        1.53      1.26 o 
  -3  10   4       54.28       56.27      2.97 o 
  -2  10   4      340.39      344.15      6.48 o 
  -1  10   4        4.25        6.01      1.01 o 
   0  10   4      106.80      113.69      4.04 o 
   1  10   4      541.98      531.37      8.72 o 
   2  10   4       47.07       45.40      3.35 o 
   3  10   4       28.02       29.08      2.06 o 
  -3  11   4       72.77       63.92      3.23 o 
  -2  11   4        0.27       -0.51      0.95 o 
  -1  11   4       35.94       33.37      3.33 o 
   0  11   4        2.17        3.72      1.47 o 
   1  11   4       55.33       53.74      2.58 o 
   2  11   4        0.01       -0.20      0.95 o 
   3  11   4        3.81        3.11      1.22 o 
  -2  12   4       12.14       12.17      1.86 o 
  -1  12   4       81.76       87.97      5.11 o 
   0  12   4       83.30       92.48      4.05 o 
   1  12   4       28.49       27.42      2.56 o 
   2  12   4        3.59        2.37      1.32 o 
  -6   1   5       57.40       60.34      5.59 o 
  -5   1   5      628.99      645.80      9.58 o 
  -4   1   5      248.25      244.29      3.57 o 
  -3   1   5     1108.73     1094.83     10.99 o 
  -2   1   5      706.71      725.95      8.00 o 
  -1   1   5     1200.66     1291.83     13.41 o 
   0   1   5     5136.59     4949.96     53.89 o 
   1   1   5     7605.51     7196.42     64.86 o 
   2   1   5      412.29      421.12      4.78 o 
   3   1   5      204.34      224.21      3.23 o 
   4   1   5       19.87       16.21      1.31 o 
   5   1   5        1.23        3.00      3.32 o 
  -6   2   5       18.41       17.62      2.97 o 
  -5   2   5      105.69      119.94      3.25 o 
  -4   2   5        7.05        7.01      0.85 o 
  -3   2   5      316.85      321.51      4.02 o 
  -2   2   5      117.45      151.14      2.15 o 
  -1   2   5     3523.50     3425.30     37.14 o 
   0   2   5      164.98      168.12      3.23 o 
   1   2   5      414.31      421.98      4.58 o 
   2   2   5     1075.07     1126.12     11.14 o 
   3   2   5      257.06      255.54      3.99 o 
   4   2   5        0.39        0.29      0.72 o 
   5   2   5      265.31      279.63      9.92 o 
  -6   3   5        1.14       -0.16      1.09 o 
  -5   3   5      216.67      216.80      5.80 o 
  -4   3   5      117.13      113.50      2.84 o 
  -3   3   5      968.17      930.58     10.42 o 
  -2   3   5     1407.68     1499.77     14.40 o 
  -1   3   5      630.98      622.23      6.47 o 
   0   3   5     1791.34     1774.22     16.68 o 
   1   3   5      473.77      462.88     10.26 o 
   2   3   5      746.96      762.81      8.81 o 
   3   3   5     1514.33     1452.89     20.82 o 
   4   3   5      103.51       97.37      3.02 o 
   5   3   5        4.31        1.44      0.98 o 
  -6   4   5       16.85       16.54      2.01 o 
  -5   4   5      131.35      137.41      4.24 o 
  -4   4   5      426.35      392.59      6.45 o 
  -3   4   5      425.69      437.78      7.43 o 
  -2   4   5      465.78      496.99      5.50 o 
  -1   4   5     1724.94     1718.83     16.34 o 
   0   4   5      726.48      713.03      7.33 o 
   1   4   5      462.70      415.62      5.26 o 
   2   4   5       73.84       76.42      1.75 o 
   3   4   5      715.14      707.65     10.13 o 
   4   4   5       13.90       14.07      1.39 o 
   5   4   5        8.06        5.45      1.21 o 
  -5   5   5       42.08       44.73      2.60 o 
  -4   5   5        9.94       13.04      1.47 o 
  -3   5   5        0.18       -0.82      0.54 o 
  -2   5   5       29.24       27.44      1.77 o 
  -1   5   5       13.39       14.54      0.76 o 
   0   5   5     1376.45     1440.85     13.98 o 
   1   5   5      750.83      758.15      8.82 o 
   2   5   5     1010.89     1000.56     13.16 o 
   3   5   5        2.78        4.33      0.91 o 
   4   5   5       61.02       62.30      2.52 o 
   5   5   5       10.21       14.49      1.66 o 
  -5   6   5       38.03       40.02      2.59 o 
  -4   6   5       60.98       60.15      2.71 o 
  -3   6   5       71.57       64.02      2.44 o 
  -2   6   5      725.42      691.36      8.45 o 
  -1   6   5       10.64        8.73      0.71 o 
   0   6   5      306.82      315.55      4.01 o 
   1   6   5      185.08      183.50      3.11 o 
   2   6   5        6.62        6.44      0.98 o 
   3   6   5      250.02      248.18      5.06 o 
   4   6   5       27.14       31.50      2.01 o 
   5   6   5        0.73        1.61      1.13 o 
  -5   7   5        2.25        3.46      1.37 o 
  -4   7   5      166.16      161.98      4.69 o 
  -3   7   5      546.44      549.33      9.82 o 
  -2   7   5        5.02        2.89      0.81 o 
  -1   7   5        0.24        0.02      0.51 o 
   0   7   5     1768.39     1806.31     17.63 o 
   1   7   5     1054.92     1039.93     13.76 o 
   2   7   5        0.93       -0.56      0.69 o 
   3   7   5       23.90       21.89      1.90 o 
   4   7   5      119.02      108.28      3.52 o 
  -4   8   5       63.59       58.63      2.96 o 
  -3   8   5       29.76       30.58      2.11 o 
  -2   8   5      181.00      179.23      3.73 o 
  -1   8   5      378.60      387.78      5.66 o 
   0   8   5      152.93      149.37      2.99 o 
   1   8   5        0.32        0.13      0.75 o 
   2   8   5       37.95       31.03      1.80 o 
   3   8   5        4.25        2.33      1.08 o 
   4   8   5       68.67       71.62      2.97 o 
  -4   9   5      112.22      113.10      4.25 o 
  -3   9   5       14.73       12.05      1.79 o 
  -2   9   5       25.86       29.21      1.70 o 
  -1   9   5       33.21       31.42      1.88 o 
   0   9   5        6.73        6.87      1.17 o 
   1   9   5       45.25       37.83      1.98 o 
   2   9   5        0.16        0.60      0.83 o 
   3   9   5      101.53       98.02      3.32 o 
   4   9   5        0.03       -0.14      1.31 o 
  -4  10   5       33.28       42.08      7.32 o 
  -3  10   5        0.32        0.94      1.16 o 
  -2  10   5       38.29       34.54      3.92 o 
  -1  10   5       34.77       29.78      1.85 o 
   0  10   5      542.00      542.55     10.44 o 
   1  10   5       98.78      103.76      3.91 o 
   2  10   5       23.54       25.77      1.93 o 
   3  10   5       78.54       79.72      3.15 o 
  -3  11   5       35.84       42.31      5.69 o 
  -2  11   5        0.30        1.03      1.23 o 
  -1  11   5       20.56       21.44      2.64 o 
   0  11   5        4.37        3.38      1.45 o 
   1  11   5        0.00       -0.82      0.93 o 
   2  11   5       49.78       54.20      3.05 o 
  -2  12   5       83.23       79.69     10.67 o 
  -1  12   5        0.01        3.99      2.98 o 
   0  12   5        5.07        6.91      1.74 o 
   1  12   5        1.83        0.53      1.43 o 
  -6   0   6       11.81        9.63      2.92 o 
  -5   0   6       53.32       51.12      4.73 o 
  -4   0   6      145.73      136.08      3.51 o 
  -3   0   6       34.78       46.41      1.85 o 
  -2   0   6       11.11       11.08      1.67 o 
  -1   0   6     4652.91     4373.70     68.22 o 
   0   0   6     2893.54     3036.19     39.32 o 
   1   0   6     1133.71     1146.37     15.78 o 
   2   0   6     2922.69     3004.24     39.57 o 
   3   0   6      193.14      176.03      4.00 o 
   4   0   6      117.23      103.75      4.27 o 
   5   0   6       22.29       18.85      3.73 o 
  -6   1   6        4.62        6.10      2.85 o 
  -5   1   6      203.01      191.36      6.86 o 
  -4   1   6      629.74      627.97      7.90 o 
  -3   1   6        7.42        8.78      1.14 o 
  -2   1   6      998.28      990.56      9.79 o 
  -1   1   6     2796.52     2855.29     28.71 o 
   0   1   6        9.56       18.96      0.83 o 
   1   1   6       82.29      106.86      1.84 o 
   2   1   6     3046.75     3000.44     27.94 o 
   3   1   6       16.36       14.47      0.98 o 
   4   1   6      319.60      323.85      6.94 o 
   5   1   6       14.10       15.72      2.51 o 
  -6   2   6      156.69      182.41      9.67 o 
  -5   2   6        9.30        9.93      1.23 o 
  -4   2   6        4.23        4.16      0.85 o 
  -3   2   6      818.21      813.33      8.55 o 
  -2   2   6      926.57      984.67      9.79 o 
  -1   2   6     3510.08     3638.11     36.36 o 
   0   2   6      973.88     1006.41      9.85 o 
   1   2   6     2781.23     2869.71     26.54 o 
   2   2   6       21.32       29.05      1.52 o 
   3   2   6       35.55       30.33      1.66 o 
   4   2   6      142.64      166.65      5.14 o 
   5   2   6        2.88        4.84      1.38 o 
  -6   3   6       14.39       17.78      3.52 o 
  -5   3   6        1.11        0.57      0.84 o 
  -4   3   6      265.60      263.73      4.90 o 
  -3   3   6      173.11      181.67      3.37 o 
  -2   3   6        6.04        4.92      0.72 o 
  -1   3   6      552.66      550.52      5.84 o 
   0   3   6       20.82       13.82      0.63 o 
   1   3   6       91.66       77.29      1.77 o 
   2   3   6       53.48       49.27      2.77 o 
   3   3   6       94.88       98.26      3.38 o 
   4   3   6        5.69        8.02      1.15 o 
   5   3   6       23.96       27.64      2.34 o 
  -5   4   6       73.48       76.33      3.18 o 
  -4   4   6      208.66      210.02      4.59 o 
  -3   4   6      379.10      388.98      6.14 o 
  -2   4   6       18.24       13.27      0.71 o 
  -1   4   6     3719.90     3565.17     39.05 o 
   0   4   6     2861.05     2889.32     26.84 o 
   1   4   6      451.38      488.64      5.39 o 
   2   4   6        0.31        0.16      0.40 o 
   3   4   6       24.47       22.43      1.47 o 
   4   4   6      181.95      195.35      6.37 o 
   5   4   6        0.16        0.58      0.98 o 
  -5   5   6        5.27        2.08      1.14 o 
  -4   5   6        2.24        2.90      0.84 o 
  -3   5   6       71.22       60.49      2.08 o 
  -2   5   6     1369.06     1349.33     13.35 o 
  -1   5   6      764.92      743.78      7.87 o 
   0   5   6      169.68      163.54      2.49 o 
   1   5   6      126.91      127.46      2.44 o 
   2   5   6      259.41      257.69      4.79 o 
   3   5   6       20.14       18.85      1.43 o 
   4   5   6      666.03      622.41     10.10 o 
   5   5   6       53.06       46.95      2.55 o 
  -5   6   6       18.35       18.16      1.93 o 
  -4   6   6       12.58        7.86      1.38 o 
  -3   6   6       97.49       87.31      3.36 o 
  -2   6   6      133.34      130.09      3.02 o 
  -1   6   6      809.66      801.74      8.56 o 
   0   6   6      338.83      333.95      4.24 o 
   1   6   6      338.24      362.84      5.08 o 
   2   6   6      409.04      402.27      6.68 o 
   3   6   6        5.73        6.16      1.68 o 
   4   6   6       71.47       67.58      2.77 o 
   5   6   6      130.15      138.36      4.26 o 
  -5   7   6      189.84      201.83      5.78 o 
  -4   7   6      197.94      194.20      5.27 o 
  -3   7   6       20.01       19.19      1.76 o 
  -2   7   6        6.83        6.65      0.97 o 
  -1   7   6       27.22       25.20      1.45 o 
   0   7   6       79.25       82.19      1.86 o 
   1   7   6       12.36       13.45      1.21 o 
   2   7   6     1210.58     1143.96     15.32 o 
   3   7   6      358.62      355.65      6.63 o 
   4   7   6        7.03        6.34      1.28 o 
  -4   8   6        0.72       -0.47      1.00 o 
  -3   8   6        3.68        1.76      1.04 o 
  -2   8   6      213.67      201.93      4.22 o 
  -1   8   6        3.07        3.47      0.81 o 
   0   8   6       10.87       11.51      1.04 o 
   1   8   6      604.67      617.00      9.32 o 
   2   8   6       18.99       19.15      1.55 o 
   3   8   6       39.63       45.15      2.31 o 
   4   8   6        1.57        1.74      1.06 o 
  -4   9   6        0.50       -0.51      1.42 o 
  -3   9   6      136.27      135.68      4.40 o 
  -2   9   6        0.04        0.45      0.81 o 
  -1   9   6        2.04        2.58      0.94 o 
   0   9   6       76.08       83.09      2.77 o 
   1   9   6       28.40       31.47      1.87 o 
   2   9   6       57.04       54.78      2.44 o 
   3   9   6        9.27        5.18      1.18 o 
  -3  10   6        1.14        0.83      1.45 o 
  -2  10   6        1.54       -0.80      0.98 o 
  -1  10   6       62.89       60.35      2.83 o 
   0  10   6      184.95      188.63      5.38 o 
   1  10   6       52.84       60.86      2.61 o 
   2  10   6       38.55       37.76      2.25 o 
   3  10   6       82.56       82.82      3.53 o 
  -3  11   6       19.40       23.28      2.33 o 
  -2  11   6       33.46       30.27      2.33 o 
  -1  11   6       17.97       20.39      3.00 o 
   0  11   6       40.18       35.42      2.89 o 
   1  11   6       26.61       33.82      2.41 o 
   2  11   6       15.20       11.48      1.61 o 
  -2  12   6        0.89        2.30      1.77 o 
  -1  12   6       12.37        9.96      3.84 o 
   0  12   6       14.65       11.63      2.35 o 
   1  12   6       16.75       22.69      2.45 o 
  -6   1   7        2.62        1.59      1.53 o 
  -5   1   7        4.00        2.67      1.07 o 
  -4   1   7      775.01      790.87      9.60 o 
  -3   1   7      893.36      929.65      9.61 o 
  -2   1   7     4048.79     4001.39     40.13 o 
  -1   1   7      106.76      122.83      2.12 o 
   0   1   7     1013.52     1117.82     10.87 o 
   1   1   7        4.65        7.05      0.53 o 
   2   1   7       60.28       62.48      1.47 o 
   3   1   7      621.82      640.74      8.12 o 
   4   1   7       54.86       49.65      2.58 o 
   5   1   7       16.22       21.23      2.83 o 
  -6   2   7        7.84       10.43      3.34 o 
  -5   2   7       13.73       14.13      1.62 o 
  -4   2   7       88.65       83.64      2.51 o 
  -3   2   7      406.66      399.17      5.74 o 
  -2   2   7     2318.06     2293.01     23.62 o 
  -1   2   7     1007.53     1042.71     11.34 o 
   0   2   7     1000.65     1007.10      9.94 o 
   1   2   7     2126.03     2217.19     20.84 o 
   2   2   7      829.79      791.31      9.31 o 
   3   2   7      990.19      972.89     11.48 o 
   4   2   7       18.60       19.50      1.54 o 
   5   2   7       27.33       27.46      3.13 o 
  -6   3   7       90.12       81.66      4.35 o 
  -5   3   7        0.50        1.02      1.04 o 
  -4   3   7      131.08      127.69      3.20 o 
  -3   3   7        4.24        3.07      0.64 o 
  -2   3   7      740.83      713.12      8.32 o 
  -1   3   7      635.25      672.11      7.81 o 
   0   3   7     4327.85     4363.56     39.92 o 
   1   3   7      164.54      161.18      2.36 o 
   2   3   7      798.63      728.32      8.72 o 
   3   3   7      435.05      430.88      7.05 o 
   4   3   7      119.22      123.21      3.45 o 
   5   3   7      403.11      436.72      9.38 o 
  -5   4   7       88.20       87.90      3.42 o 
  -4   4   7       25.01       22.32      1.55 o 
  -3   4   7      369.60      365.66      5.95 o 
  -2   4   7     2298.62     2322.37     24.10 o 
  -1   4   7      103.51      124.98      4.78 o 
   0   4   7       29.99       36.31      1.81 o 
   1   4   7     1067.18     1022.65     11.48 o 
   2   4   7      243.20      232.89      3.74 o 
   3   4   7       11.71       11.43      1.18 o 
   4   4   7       20.41       18.56      1.63 o 
   5   4   7       83.84       98.04      4.23 o 
  -5   5   7        3.01        2.17      1.18 o 
  -4   5   7       93.98       86.29      2.71 o 
  -3   5   7      559.56      555.34      9.43 o 
  -2   5   7      477.92      480.85      6.23 o 
  -1   5   7       29.76       31.69      1.11 o 
   0   5   7      641.03      676.21      7.30 o 
   1   5   7      447.67      431.07      5.75 o 
   2   5   7       18.81       17.76      1.31 o 
   3   5   7       33.52       35.37      2.23 o 
   4   5   7      372.63      384.61      9.68 o 
   5   5   7       16.14       17.65      1.86 o 
  -5   6   7       50.01       43.69      2.74 o 
  -4   6   7       19.34       18.49      1.81 o 
  -3   6   7        0.16       -0.93      0.62 o 
  -2   6   7       69.16       66.33      3.42 o 
  -1   6   7       22.75       18.99      1.10 o 
   0   6   7      303.47      296.80      3.95 o 
   1   6   7       71.81       70.95      1.91 o 
   2   6   7       32.79       36.08      1.81 o 
   3   6   7       22.05       22.36      2.35 o 
   4   6   7       78.38       78.91      3.01 o 
  -5   7   7       60.49       70.82      3.48 o 
  -4   7   7       52.56       53.24      2.91 o 
  -3   7   7        0.15        0.50      0.72 o 
  -2   7   7      330.90      330.80      5.71 o 
  -1   7   7      533.18      562.33      7.27 o 
   0   7   7        6.33       10.81      0.99 o 
   1   7   7        0.20        1.47      0.74 o 
   2   7   7       34.64       37.06      2.97 o 
   3   7   7       91.82       96.02      3.17 o 
   4   7   7        9.01        9.27      1.47 o 
  -4   8   7       11.83        9.09      1.67 o 
  -3   8   7      104.96      101.70      4.70 o 
  -2   8   7      258.49      257.77      4.99 o 
  -1   8   7      250.21      224.87      5.27 o 
   0   8   7      422.30      452.53      6.58 o 
   1   8   7       39.92       35.40      1.88 o 
   2   8   7      203.57      199.45      4.57 o 
   3   8   7       85.24       77.11      2.95 o 
   4   8   7       54.66       47.81      2.66 o 
  -4   9   7       98.77      108.26      5.83 o 
  -3   9   7       16.34       14.04      1.77 o 
  -2   9   7       71.28       71.98      2.58 o 
  -1   9   7        3.85        6.56      1.29 o 
   0   9   7      259.07      256.37      5.20 o 
   1   9   7       23.36       22.60      1.70 o 
   2   9   7       44.21       49.50      2.40 o 
   3   9   7      156.39      145.23      4.19 o 
  -3  10   7       32.33       35.92      2.58 o 
  -2  10   7       33.03       35.35      2.64 o 
  -1  10   7       10.81       16.33      2.47 o 
   0  10   7        2.65        5.51      1.75 o 
   1  10   7      135.31      125.10      3.68 o 
   2  10   7      211.46      219.35      5.23 o 
   3  10   7        0.85        0.33      1.17 o 
  -2  11   7        1.23        1.89      1.68 o 
  -1  11   7        3.43        3.06      1.78 o 
   0  11   7        8.48       10.77      2.31 o 
   1  11   7      195.54      221.56      5.28 o 
   2  11   7       18.81       22.61      2.02 o 
  -1  12   7       16.36       15.98      4.31 o 
   0  12   7        2.74        4.36      1.95 o 
   1  12   7       11.58        7.11      2.16 o 
  -6   0   8       12.57       11.09      3.21 o 
  -5   0   8        1.44        2.81      1.95 o 
  -4   0   8      809.51      786.71     15.31 o 
  -3   0   8        3.51        2.99      1.14 o 
  -2   0   8      662.91      696.53     10.71 o 
  -1   0   8     7624.03     6988.73    293.88 o 
   0   0   8      462.18      500.01      7.67 o 
   1   0   8      413.17      330.07      5.71 o 
   2   0   8      753.05      788.15     11.95 o 
   3   0   8     1653.81     1689.90     29.51 o 
   4   0   8      582.75      604.66     17.59 o 
   5   0   8      123.13      130.46      8.62 o 
  -6   1   8       26.69       23.77      2.87 o 
  -5   1   8      105.72      102.96      3.60 o 
  -4   1   8       32.75       36.22      1.74 o 
  -3   1   8     1245.40     1248.07     13.82 o 
  -2   1   8       52.80       53.98      2.95 o 
  -1   1   8       84.44       82.32      1.91 o 
   0   1   8        5.40        3.20      0.41 o 
   1   1   8     1420.06     1421.99     13.88 o 
   2   1   8      215.11      213.40      3.14 o 
   3   1   8      202.67      187.87      3.51 o 
   4   1   8       74.31       82.36      3.34 o 
   5   1   8       13.86       14.04      2.60 o 
  -6   2   8       28.63       27.76      4.40 o 
  -5   2   8       95.71       97.89      3.59 o 
  -4   2   8      280.57      285.39      5.14 o 
  -3   2   8     1381.22     1365.34     15.01 o 
  -2   2   8     1112.17     1102.53     12.19 o 
  -1   2   8        9.70       12.23      0.87 o 
   0   2   8       88.78       73.80      1.44 o 
   1   2   8       28.30       23.06      0.88 o 
   2   2   8        0.20        0.90      0.53 o 
   3   2   8      826.40      820.35     10.08 o 
   4   2   8      125.84      143.01      7.81 o 
   5   2   8      144.48      160.29      5.26 o 
  -5   3   8        0.97        0.55      0.97 o 
  -4   3   8        2.12        1.06      0.69 o 
  -3   3   8      251.21      268.54      4.57 o 
  -2   3   8        6.58        9.09      0.89 o 
  -1   3   8      155.04      159.32      2.75 o 
   0   3   8       10.42       14.72      0.71 o 
   1   3   8      183.97      174.53      2.59 o 
   2   3   8       59.40       59.07      1.76 o 
   3   3   8       34.72       30.57      1.74 o 
   4   3   8       28.34       26.23      1.92 o 
   5   3   8        6.15        9.30      1.79 o 
  -5   4   8       96.61       97.68      3.67 o 
  -4   4   8       61.64       62.87      2.29 o 
  -3   4   8      705.75      706.83      9.91 o 
  -2   4   8      193.61      215.18      3.52 o 
  -1   4   8        2.58        5.92      0.69 o 
   0   4   8       13.77       15.27      0.74 o 
   1   4   8        4.67        8.40      0.76 o 
   2   4   8      271.03      283.56      4.39 o 
   3   4   8       56.77       57.82      2.26 o 
   4   4   8        8.78        5.62      1.16 o 
   5   4   8      321.21      330.98      9.93 o 
  -5   5   8      154.02      156.70      5.92 o 
  -4   5   8       94.38       90.68      2.84 o 
  -3   5   8      166.01      166.42      5.26 o 
  -2   5   8      102.14       99.33      2.28 o 
  -1   5   8      920.00      905.91     10.47 o 
   0   5   8      354.20      371.77      4.61 o 
   1   5   8     2583.16     2495.02     26.15 o 
   2   5   8       34.99       29.32      1.64 o 
   3   5   8        0.96        0.15      0.72 o 
   4   5   8        0.74       -0.11      0.86 o 
  -5   6   8       34.65       38.98      2.63 o 
  -4   6   8      130.69      129.74      3.94 o 
  -3   6   8        2.05        1.50      0.77 o 
  -2   6   8        5.65        9.84      1.11 o 
  -1   6   8     2956.97     2924.68     30.26 o 
   0   6   8       33.66       34.42      1.24 o 
   1   6   8      231.07      242.85      3.99 o 
   2   6   8       39.47       31.42      1.74 o 
   3   6   8      223.75      232.87      5.08 o 
   4   6   8       16.52       22.76      1.91 o 
  -5   7   8       26.75       23.50      2.29 o 
  -4   7   8       99.27       94.48      4.70 o 
  -3   7   8      378.20      391.32      6.73 o 
  -2   7   8       12.96       12.93      1.23 o 
  -1   7   8      300.13      294.79      4.63 o 
   0   7   8       35.34       45.87      1.93 o 
   1   7   8       62.09       61.91      3.60 o 
   2   7   8        2.24        1.93      1.08 o 
   3   7   8      216.93      213.44      4.99 o 
   4   7   8      143.17      150.10      4.77 o 
  -4   8   8       31.35       29.29      2.36 o 
  -3   8   8      119.37      128.61      3.55 o 
  -2   8   8        9.85        8.30      1.15 o 
  -1   8   8       35.17       34.05      1.54 o 
   0   8   8      885.56      914.24     18.84 o 
   1   8   8        8.39        8.94      1.19 o 
   2   8   8       46.76       46.95      2.27 o 
   3   8   8       90.56       98.70      3.73 o 
  -4   9   8       16.57       21.09      3.62 o 
  -3   9   8       48.15       48.23      2.81 o 
  -2   9   8        0.70        0.90      0.88 o 
  -1   9   8       41.52       38.61      2.31 o 
   0   9   8      132.44      122.73      4.16 o 
   1   9   8       89.65       96.31      3.12 o 
   2   9   8       63.88       73.10      2.89 o 
   3   9   8       67.96       59.61      2.82 o 
  -3  10   8       22.54       18.80      2.13 o 
  -2  10   8       52.27       65.19      2.69 o 
  -1  10   8       17.47       19.58      2.68 o 
   0  10   8       10.68        7.83      2.31 o 
   1  10   8       53.45       54.40      3.31 o 
   2  10   8       15.37       15.24      1.72 o 
  -2  11   8        1.76        0.03      2.00 o 
  -1  11   8       25.26       26.21      5.11 o 
   0  11   8        4.76        5.41      1.87 o 
   1  11   8       69.66       65.28      3.38 o 
   2  11   8        0.27       -1.11      1.81 o 
   0  12   8        3.06        2.30      2.13 o 
  -5   1   9       44.66       39.94      2.41 o 
  -4   1   9      364.82      361.23      6.14 o 
  -3   1   9      802.31      762.14     10.38 o 
  -2   1   9       96.02      101.62      3.37 o 
  -1   1   9      508.43      585.15      7.03 o 
   0   1   9      643.03      584.95      6.32 o 
   1   1   9      266.56      245.64      3.35 o 
   2   1   9      731.22      681.79      7.59 o 
   3   1   9       49.49       47.76      2.21 o 
   4   1   9      918.68      928.53     15.58 o 
   5   1   9       21.80       15.88      2.78 o 
  -5   2   9       56.66       52.69      2.81 o 
  -4   2   9        4.33        3.27      0.81 o 
  -3   2   9      326.53      316.96      5.37 o 
  -2   2   9      433.99      436.84      5.73 o 
  -1   2   9        0.00        0.51      0.41 o 
   0   2   9     2084.00     2003.93     19.08 o 
   1   2   9       72.09       74.77      1.62 o 
   2   2   9        3.89        4.84      0.99 o 
   3   2   9       61.14       50.51      1.85 o 
   4   2   9      349.34      365.16      8.05 o 
   5   2   9       98.85      102.95      5.58 o 
  -5   3   9      674.62      670.39     21.96 o 
  -4   3   9       37.09       33.94      2.10 o 
  -3   3   9      358.23      340.10      4.99 o 
  -2   3   9     2286.93     2203.48     23.12 o 
  -1   3   9      115.57      114.86      2.33 o 
   0   3   9        0.41        0.10      0.38 o 
   1   3   9        1.80        1.18      0.51 o 
   2   3   9     3133.26     3097.39     35.80 o 
   3   3   9       27.22       31.88      2.33 o 
   4   3   9        0.30        1.42      0.91 o 
   5   3   9       20.96       22.86      2.41 o 
  -5   4   9        1.77        3.79      1.93 o 
  -4   4   9       83.04       82.26      3.13 o 
  -3   4   9       38.68       39.41      1.75 o 
  -2   4   9      744.03      722.24      8.76 o 
  -1   4   9      659.98      655.90      8.02 o 
   0   4   9      334.23      353.06      4.93 o 
   1   4   9      881.20      875.44     10.29 o 
   2   4   9      286.57      275.14      4.42 o 
   3   4   9        4.75        4.16      0.98 o 
   4   4   9        8.60        8.23      1.59 o 
  -5   5   9       11.04       10.17      1.96 o 
  -4   5   9      119.82      129.21      3.50 o 
  -3   5   9       69.46       67.59      3.27 o 
  -2   5   9       84.89       71.63      2.61 o 
  -1   5   9      227.36      219.58      3.72 o 
   0   5   9      135.46      149.12      2.82 o 
   1   5   9      317.03      314.04      4.75 o 
   2   5   9      125.27      135.51      3.49 o 
   3   5   9      164.57      172.13      6.21 o 
   4   5   9       67.67       68.74      2.84 o 
  -5   6   9        1.12        1.67      1.71 o 
  -4   6   9      311.30      307.33      5.93 o 
  -3   6   9        0.07       -0.37      0.97 o 
  -2   6   9       48.19       47.94      1.71 o 
  -1   6   9        0.66        1.09      0.71 o 
   0   6   9      160.38      158.80      3.52 o 
   1   6   9      327.00      335.27      5.09 o 
   2   6   9       96.69       93.24      2.89 o 
   3   6   9       14.33       14.81      1.53 o 
   4   6   9        3.93        2.39      1.15 o 
  -4   7   9       38.84       35.17      2.46 o 
  -3   7   9       32.01       30.38      2.34 o 
  -2   7   9        0.86       -0.14      0.78 o 
  -1   7   9        0.71        0.97      0.67 o 
   0   7   9      101.16      113.01      3.02 o 
   1   7   9       74.71       71.66      2.50 o 
   2   7   9        1.79        2.98      0.93 o 
   3   7   9       32.17       32.57      2.11 o 
   4   7   9      188.39      205.91      5.28 o 
  -4   8   9        5.78        2.46      1.29 o 
  -3   8   9       79.99       93.57      3.10 o 
  -2   8   9       14.80       17.20      1.48 o 
  -1   8   9      158.98      163.53      3.80 o 
   0   8   9      976.19      973.87     20.94 o 
   1   8   9        6.75        6.69      1.69 o 
   2   8   9        0.19        0.06      0.78 o 
   3   8   9      119.35      130.46      3.97 o 
  -3   9   9        0.50        2.03      1.89 o 
  -2   9   9      343.16      356.07      6.57 o 
  -1   9   9      123.35      146.31      4.45 o 
   0   9   9       13.20        8.83      1.58 o 
   1   9   9       11.33        8.44      1.94 o 
   2   9   9      201.77      203.08      5.57 o 
   3   9   9        1.86        2.60      1.05 o 
  -3  10   9        1.83        2.99      1.39 o 
  -2  10   9      119.14      129.25      4.46 o 
  -1  10   9      126.00      135.03      4.47 o 
   0  10   9        8.81        8.72      1.59 o 
   1  10   9       12.23       11.75      1.83 o 
   2  10   9        0.83        0.44      1.18 o 
  -2  11   9       55.83       66.25      4.31 o 
  -1  11   9      110.83      124.15      6.32 o 
   0  11   9        5.93        9.06      3.23 o 
   1  11   9      115.00      116.67      4.48 o 
  -5   0  10        0.56        0.52      0.95 o 
  -4   0  10      975.57      983.35     25.58 o 
  -3   0  10      324.28      334.17      8.06 o 
  -2   0  10     1666.19     1624.38     27.72 o 
  -1   0  10      312.68      291.89     18.64 o 
   0   0  10       15.43       19.26      1.16 o 
   1   0  10     4476.42     4273.75     55.95 o 
   2   0  10       56.42       56.36      4.42 o 
   3   0  10      558.96      591.10     12.78 o 
   4   0  10       19.52       17.44      2.34 o 
   5   0  10        3.64        6.26      3.05 o 
  -5   1  10        2.01        1.91      1.06 o 
  -4   1  10      204.95      206.15      4.36 o 
  -3   1  10       23.99       23.20      1.42 o 
  -2   1  10        0.60        1.46      1.33 o 
  -1   1  10        0.06        0.38      0.66 o 
   0   1  10      825.35      844.60      8.79 o 
   1   1  10        0.09        1.28      0.53 o 
   2   1  10      479.97      453.12      6.26 o 
   3   1  10      375.60      379.51      6.56 o 
   4   1  10       40.74       44.56      2.74 o 
   5   1  10      146.97      154.63      6.98 o 
  -5   2  10        0.22        0.08      1.00 o 
  -4   2  10       89.73       85.98      2.66 o 
  -3   2  10       34.02       29.96      1.59 o 
  -2   2  10      215.63      218.46      4.54 o 
  -1   2  10      690.62      686.56      8.25 o 
   0   2  10      546.17      536.64      6.75 o 
   1   2  10      339.84      330.39      4.65 o 
   2   2  10      335.52      326.46      4.98 o 
   3   2  10      554.14      536.27      7.47 o 
   4   2  10        6.34        9.98      2.53 o 
  -5   3  10       43.82       48.62      3.99 o 
  -4   3  10        0.09        0.74      0.91 o 
  -3   3  10       30.33       31.00      1.62 o 
  -2   3  10       65.21       72.07      3.32 o 
  -1   3  10       23.01       24.98      1.35 o 
   0   3  10      464.32      468.75      6.14 o 
   1   3  10        3.84        3.17      0.63 o 
   2   3  10      199.52      206.37      4.20 o 
   3   3  10        0.16       -0.07      0.77 o 
   4   3  10        4.85        2.86      1.59 o 
  -5   4  10        1.91       -0.05      1.08 o 
  -4   4  10       65.56       61.77      2.87 o 
  -3   4  10       32.14       35.87      1.71 o 
  -2   4  10      293.02      276.54      4.37 o 
  -1   4  10        0.01        0.01      0.55 o 
   0   4  10     1230.64     1196.37     13.40 o 
   1   4  10      413.92      419.23      5.83 o 
   2   4  10      307.30      304.06      4.84 o 
   3   4  10      638.67      643.69      9.97 o 
   4   4  10        8.81       11.16      1.48 o 
  -5   5  10        0.38       -0.21      0.98 o 
  -4   5  10      422.06      452.52      8.94 o 
  -3   5  10      113.67      118.00      3.17 o 
  -2   5  10      439.65      406.14      5.81 o 
  -1   5  10      323.26      307.49      4.73 o 
   0   5  10        2.23        2.46      0.75 o 
   1   5  10       15.71       16.78      1.29 o 
   2   5  10      796.28      775.62     11.24 o 
   3   5  10      427.09      412.12      7.39 o 
   4   5  10       20.64       20.19      2.32 o 
  -5   6  10        3.78        1.15      3.56 o 
  -4   6  10      156.92      143.66      4.47 o 
  -3   6  10       39.97       47.46      2.12 o 
  -2   6  10      453.10      472.49      6.60 o 
  -1   6  10      280.67      263.70      4.39 o 
   0   6  10      164.44      161.80      3.92 o 
   1   6  10     1330.80     1338.76     17.06 o 
   2   6  10       68.46       68.80      2.56 o 
   3   6  10        4.36        5.21      1.19 o 
   4   6  10       12.49       14.89      1.88 o 
  -4   7  10        1.79        3.45      1.22 o 
  -3   7  10      135.57      131.97      3.60 o 
  -2   7  10      155.88      156.75      3.78 o 
  -1   7  10       11.59       11.24      1.05 o 
   0   7  10      491.34      475.07      7.59 o 
   1   7  10       24.89       26.31      2.06 o 
   2   7  10       26.43       25.61      2.03 o 
   3   7  10        1.22        1.06      1.00 o 
  -4   8  10        3.64        2.69      1.39 o 
  -3   8  10      202.12      212.50      4.89 o 
  -2   8  10        7.75       10.11      1.32 o 
  -1   8  10        0.41       -0.37      0.74 o 
   0   8  10      180.78      188.25      6.13 o 
   1   8  10        3.48        2.04      1.07 o 
   2   8  10       54.71       54.34      3.02 o 
   3   8  10       12.63        6.93      1.36 o 
  -3   9  10        1.80        1.73      1.07 o 
  -2   9  10       26.83       35.16      2.08 o 
  -1   9  10        2.00        0.57      1.16 o 
   0   9  10      180.42      191.42      5.33 o 
   1   9  10       83.37       88.40      3.63 o 
   2   9  10        3.73        3.58      1.37 o 
  -2  10  10        0.06       -0.68      3.55 o 
  -1  10  10       42.39       44.65      3.64 o 
   0  10  10       48.48       49.51      2.93 o 
   1  10  10       16.15       13.51      3.09 o 
   2  10  10       47.10       44.16      2.98 o 
  -1  11  10       60.65       57.34      4.31 o 
   0  11  10       24.31       26.32      3.21 o 
  -5   1  11       11.13       10.25      2.13 o 
  -4   1  11        1.13        1.72      1.83 o 
  -3   1  11      161.55      148.43      3.48 o 
  -2   1  11        0.14        0.51      0.58 o 
  -1   1  11     1386.83     1365.17     19.54 o 
   0   1  11     1059.51     1062.52     12.00 o 
   1   1  11     1781.47     1778.62     17.47 o 
   2   1  11      424.78      427.61      6.11 o 
   3   1  11       19.86       17.64      1.51 o 
   4   1  11       17.64       10.80      1.73 o 
  -5   2  11       57.09       65.20      3.63 o 
  -4   2  11       48.83       42.83      2.00 o 
  -3   2  11      771.83      742.81     11.32 o 
  -2   2  11       24.44       24.69      1.42 o 
  -1   2  11      789.62      787.04     10.53 o 
   0   2  11      363.71      336.81      4.85 o 
   1   2  11     1137.72     1103.81     11.46 o 
   2   2  11      293.02      286.29      4.67 o 
   3   2  11        9.75       12.62      2.06 o 
   4   2  11        0.34        0.59      1.15 o 
  -5   3  11      268.45      270.17      6.73 o 
  -4   3  11        1.71        1.81      1.01 o 
  -3   3  11      734.81      780.88     10.93 o 
  -2   3  11      162.92      168.46      3.64 o 
  -1   3  11      781.05      761.90      9.21 o 
   0   3  11     1019.50      982.07     11.38 o 
   1   3  11       26.31       27.51      1.52 o 
   2   3  11      423.20      450.76      7.75 o 
   3   3  11      261.50      261.18      5.44 o 
   4   3  11       16.30       20.25      4.03 o 
  -5   4  11        0.18        0.53      1.28 o 
  -4   4  11       19.73       18.19      1.87 o 
  -3   4  11        3.38        2.47      0.82 o 
  -2   4  11      359.63      363.90      6.06 o 
  -1   4  11      868.03      835.66     10.78 o 
   0   4  11      283.04      286.53      4.47 o 
   1   4  11        4.47        2.86      0.90 o 
   2   4  11        3.05        2.37      0.75 o 
   3   4  11       59.79       60.12      2.53 o 
   4   4  11      125.83      113.71      4.35 o 
  -5   5  11        2.20        0.56      1.13 o 
  -4   5  11       48.54       55.81      2.86 o 
  -3   5  11        6.87        3.28      1.09 o 
  -2   5  11        4.36        4.02      0.99 o 
  -1   5  11       63.96       67.21      2.01 o 
   0   5  11       37.18       38.14      2.29 o 
   1   5  11      451.73      461.25      7.34 o 
   2   5  11      129.41      131.96      3.52 o 
   3   5  11       64.76       65.66      2.70 o 
   4   5  11       14.07       11.78      1.60 o 
  -4   6  11        4.72        6.01      1.43 o 
  -3   6  11      178.21      200.27      5.21 o 
  -2   6  11       35.06       36.53      1.84 o 
  -1   6  11      591.03      583.41      7.79 o 
   0   6  11       25.06       25.17      1.57 o 
   1   6  11       12.44       15.23      1.35 o 
   2   6  11       46.47       41.25      2.55 o 
   3   6  11        0.00        0.74      0.97 o 
  -4   7  11        3.73        1.26      1.10 o 
  -3   7  11       31.52       28.70      1.92 o 
  -2   7  11       56.08       62.53      2.44 o 
  -1   7  11      309.82      332.60      6.01 o 
   0   7  11        0.58        0.73      0.84 o 
   1   7  11      323.89      330.77      7.33 o 
   2   7  11      309.64      330.42      7.59 o 
   3   7  11      195.54      194.27      7.10 o 
  -4   8  11       27.44       21.93      3.38 o 
  -3   8  11      175.34      181.01      4.51 o 
  -2   8  11       20.00       19.45      1.76 o 
  -1   8  11       40.95       45.78      2.17 o 
   0   8  11        0.46        2.47      1.16 o 
   1   8  11       32.14       32.40      2.46 o 
   2   8  11      265.45      257.88      6.71 o 
   3   8  11       33.24       27.51      2.54 o 
  -3   9  11       43.95       48.38      2.50 o 
  -2   9  11       70.99       72.26      3.45 o 
  -1   9  11      111.35      105.95      5.16 o 
   0   9  11        2.53        2.63      1.22 o 
   1   9  11       29.13       29.52      2.41 o 
   2   9  11       10.15       12.46      1.98 o 
  -2  10  11        2.13        3.48      1.43 o 
  -1  10  11      103.53       85.25      4.81 o 
   0  10  11       20.91       24.63      2.32 o 
   1  10  11       18.68       18.66      2.17 o 
  -5   0  12       16.14       15.06      2.21 o 
  -4   0  12       54.92       62.78      3.43 o 
  -3   0  12      284.65      264.75      7.18 o 
  -2   0  12     1781.75     1739.34     30.01 o 
  -1   0  12      199.70      192.26      5.52 o 
   0   0  12        0.48       -0.70      0.67 o 
   1   0  12        5.51        8.36      1.14 o 
   2   0  12      709.14      689.03     14.16 o 
   3   0  12        0.33        1.51      1.23 o 
   4   0  12      122.42      123.51      8.30 o 
  -5   1  12       72.90       81.30      4.12 o 
  -4   1  12      133.89      134.52      3.59 o 
  -3   1  12       19.38       19.04      1.40 o 
  -2   1  12      604.23      596.78      8.75 o 
  -1   1  12      163.80      172.64      4.26 o 
   0   1  12        3.99        5.19      0.91 o 
   1   1  12      266.38      255.21      3.78 o 
   2   1  12       28.33       30.40      1.77 o 
   3   1  12       30.52       25.01      1.77 o 
   4   1  12       83.50       88.83      3.90 o 
  -5   2  12        6.08        3.88      1.33 o 
  -4   2  12        0.14        1.15      0.78 o 
  -3   2  12      217.65      224.08      6.46 o 
  -2   2  12      488.10      493.26      7.60 o 
  -1   2  12      435.53      429.46      6.72 o 
   0   2  12     1938.43     1875.30     20.16 o 
   1   2  12      447.94      430.52      6.85 o 
   2   2  12       56.95       60.76      2.27 o 
   3   2  12        0.00        0.46      1.00 o 
   4   2  12       29.91       36.94      2.73 o 
  -5   3  12       16.16       18.04      2.67 o 
  -4   3  12       21.39       21.85      2.21 o 
  -3   3  12       12.68       12.99      1.36 o 
  -2   3  12      372.77      347.30      5.96 o 
  -1   3  12       27.43       29.57      1.56 o 
   0   3  12       89.56       93.46      2.35 o 
   1   3  12      301.86      274.93      5.10 o 
   2   3  12        0.83        0.82      0.71 o 
   3   3  12      113.04      110.01      3.34 o 
   4   3  12       49.90       53.61      3.13 o 
  -5   4  12       11.39        8.10      1.64 o 
  -4   4  12        0.58        0.78      1.09 o 
  -3   4  12      107.96      121.18      3.26 o 
  -2   4  12      432.64      449.40      7.16 o 
  -1   4  12        9.94       11.95      1.02 o 
   0   4  12     1526.68     1579.93     19.64 o 
   1   4  12      409.47      421.16      6.92 o 
   2   4  12       85.42       82.59      3.28 o 
   3   4  12       46.21       55.70      2.55 o 
   4   4  12       52.02       56.50      3.28 o 
  -4   5  12      160.78      164.91      4.96 o 
  -3   5  12       58.03       50.98      3.33 o 
  -2   5  12      127.07      128.34      3.70 o 
  -1   5  12      295.01      289.77      4.72 o 
   0   5  12        2.82        0.87      0.79 o 
   1   5  12      191.94      176.55      4.01 o 
   2   5  12       28.74       23.62      2.63 o 
   3   5  12        5.29        2.37      1.06 o 
  -4   6  12       55.35       49.95      2.88 o 
  -3   6  12      100.87      100.41      3.99 o 
  -2   6  12      414.75      395.45      6.71 o 
  -1   6  12       68.65       77.13      2.61 o 
   0   6  12        1.37        0.22      0.69 o 
   1   6  12       23.51       20.35      1.89 o 
   2   6  12        1.26        1.01      1.08 o 
   3   6  12        1.80        1.62      1.34 o 
  -4   7  12        0.35        0.40      1.30 o 
  -3   7  12        0.00        0.30      1.23 o 
  -2   7  12       57.24       52.03      2.35 o 
  -1   7  12       52.91       50.61      2.25 o 
   0   7  12       39.21       37.31      1.96 o 
   1   7  12       86.46       92.91      3.63 o 
   2   7  12      190.41      187.33      5.53 o 
   3   7  12       42.99       34.93      2.80 o 
  -3   8  12       23.11       19.20      2.05 o 
  -2   8  12        9.63        7.59      1.56 o 
  -1   8  12       19.59       25.25      1.77 o 
   0   8  12       64.02       59.31      2.96 o 
   1   8  12       27.84       26.51      2.30 o 
   2   8  12        5.09        4.51      1.43 o 
  -2   9  12       88.76       85.22      3.73 o 
  -1   9  12        7.44        5.05      1.60 o 
   0   9  12       57.55       74.18      3.41 o 
   1   9  12        4.31        1.86      1.26 o 
  -1  10  12        0.62        3.34      1.86 o 
   0  10  12       17.10       14.26      1.94 o 
  -5   1  13       14.30       12.94      1.83 o 
  -4   1  13      216.80      240.59      5.14 o 
  -3   1  13      275.47      274.51      5.34 o 
  -2   1  13       50.74       53.89      2.35 o 
  -1   1  13     1712.47     1706.09     20.90 o 
   0   1  13      897.86      839.98     11.40 o 
   1   1  13        0.00        0.65      0.60 o 
   2   1  13      251.63      238.36      4.33 o 
   3   1  13       91.03      102.11      3.26 o 
   4   1  13      142.48      175.07      7.18 o 
  -5   2  13        6.72        6.09      1.47 o 
  -4   2  13        1.58        1.01      0.79 o 
  -3   2  13       35.57       34.59      2.88 o 
  -2   2  13      244.72      248.94      4.86 o 
  -1   2  13      107.35      102.63      2.83 o 
   0   2  13       14.33       12.75      1.58 o 
   1   2  13        0.16        0.36      0.71 o 
   2   2  13       70.16       77.61      2.78 o 
   3   2  13      130.22      126.05      4.34 o 
   4   2  13       46.37       50.72      3.24 o 
  -5   3  13        2.07       -0.95      1.08 o 
  -4   3  13       54.70       52.91      3.02 o 
  -3   3  13      312.11      310.60      5.83 o 
  -2   3  13       21.25       22.01      1.50 o 
  -1   3  13      266.17      282.38      5.67 o 
   0   3  13      358.32      348.45      6.16 o 
   1   3  13       38.11       40.66      1.92 o 
   2   3  13      105.89      108.87      3.18 o 
   3   3  13       12.55       12.25      1.74 o 
  -4   4  13      136.62      131.24      4.40 o 
  -3   4  13       20.87       17.44      1.49 o 
  -2   4  13      100.15      102.78      2.98 o 
  -1   4  13       41.33       40.69      1.86 o 
   0   4  13      264.03      264.84      6.73 o 
   1   4  13      151.95      139.13      3.53 o 
   2   4  13      219.08      210.09      5.61 o 
   3   4  13       28.01       28.70      3.05 o 
  -4   5  13       41.39       49.18      2.89 o 
  -3   5  13      193.68      186.31      5.15 o 
  -2   5  13       19.34       19.13      1.48 o 
  -1   5  13      196.23      178.78      4.23 o 
   0   5  13      110.75      114.04      3.17 o 
   1   5  13      144.24      153.17      3.80 o 
   2   5  13       18.77       17.97      2.59 o 
   3   5  13      241.21      239.99      6.55 o 
  -4   6  13        0.88        2.24      1.58 o 
  -3   6  13       48.83       51.57      2.81 o 
  -2   6  13        2.57        1.98      0.87 o 
  -1   6  13      239.23      267.31      5.33 o 
   0   6  13       70.01       69.24      2.54 o 
   1   6  13      191.63      185.20      7.52 o 
   2   6  13      230.13      227.18      6.15 o 
   3   6  13       10.32        7.28      2.11 o 
  -3   7  13       90.25       94.77      4.13 o 
  -2   7  13        0.86       -1.35      0.90 o 
  -1   7  13      133.82      133.77      4.05 o 
   0   7  13       57.61       57.12      2.41 o 
   1   7  13       30.82       35.73      2.81 o 
   2   7  13        0.06        1.17      1.66 o 
  -3   8  13       21.80       23.27      2.88 o 
  -2   8  13      222.60      217.59      7.14 o 
  -1   8  13       10.58       10.96      1.39 o 
   0   8  13        0.01        0.25      1.08 o 
   1   8  13       19.59       22.05      2.24 o 
   2   8  13       13.42       21.28      2.35 o 
  -2   9  13        0.11        1.09      2.78 o 
  -1   9  13        1.40        2.41      1.35 o 
   0   9  13        0.07        0.13      1.22 o 
   1   9  13       81.36       80.90      3.80 o 
  -4   0  14        7.89        9.30      1.87 o 
  -3   0  14       34.88       43.18      2.95 o 
  -2   0  14      706.62      681.99     14.17 o 
  -1   0  14      643.93      606.72     15.72 o 
   0   0  14       95.34      107.77      4.23 o 
   1   0  14      255.93      233.98     13.68 o 
   2   0  14      123.20      114.33      6.57 o 
   3   0  14       18.95       15.76      4.08 o 
  -4   1  14        0.34        0.36      0.84 o 
  -3   1  14       47.09       52.73      2.29 o 
  -2   1  14       13.08       13.43      1.31 o 
  -1   1  14       20.73       20.25      1.45 o 
   0   1  14       26.16       22.49      2.01 o 
   1   1  14      558.86      555.27      9.85 o 
   2   1  14       47.04       45.62      2.67 o 
   3   1  14       98.31       98.18      3.32 o 
  -4   2  14      159.80      153.51      4.07 o 
  -3   2  14      206.69      211.37      4.69 o 
  -2   2  14      208.52      199.91      4.36 o 
  -1   2  14      136.82      120.13      4.06 o 
   0   2  14       24.17       31.45      2.52 o 
   1   2  14       38.63       38.97      2.26 o 
   2   2  14      267.18      258.60      5.27 o 
   3   2  14      286.04      304.05      9.01 o 
  -4   3  14       22.54       23.52      2.18 o 
  -3   3  14        1.71        0.48      0.77 o 
  -2   3  14       19.95       19.53      1.48 o 
  -1   3  14        0.08        0.86      0.72 o 
   0   3  14      198.91      191.37      5.17 o 
   1   3  14      127.29      128.16      3.43 o 
   2   3  14        0.37       -1.16      0.79 o 
   3   3  14       23.05       24.29      2.88 o 
  -4   4  14      157.11      152.16      4.88 o 
  -3   4  14       92.18       90.18      2.96 o 
  -2   4  14      198.90      196.01      4.37 o 
  -1   4  14      186.43      173.83      3.98 o 
   0   4  14       16.71       19.73      2.29 o 
   1   4  14       19.44       21.94      1.61 o 
   2   4  14      232.88      242.74      6.25 o 
   3   4  14       39.77       43.36      2.89 o 
  -4   5  14       39.02       37.09      2.67 o 
  -3   5  14      104.50      101.19      3.84 o 
  -2   5  14        2.18        0.77      0.78 o 
  -1   5  14        9.43       12.53      1.55 o 
   0   5  14      179.00      190.00      5.04 o 
   1   5  14      178.04      188.55      4.41 o 
   2   5  14       97.21       93.34      5.66 o 
   3   5  14       62.23       54.15      3.30 o 
  -3   6  14       13.69       13.63      1.98 o 
  -2   6  14      171.32      176.97      4.25 o 
  -1   6  14      164.44      150.73      4.49 o 
   0   6  14        9.08        6.89      1.17 o 
   1   6  14      127.00      135.44      4.53 o 
   2   6  14       42.14       55.17      3.13 o 
  -3   7  14        7.25        8.38      1.68 o 
  -2   7  14       66.08       79.33      4.30 o 
  -1   7  14        2.58        4.59      1.29 o 
   0   7  14       57.27       58.44      2.53 o 
   1   7  14       24.64       20.88      2.13 o 
   2   7  14      202.38      201.03      6.03 o 
  -2   8  14       22.05       15.75      2.44 o 
  -1   8  14       41.11       42.01      2.62 o 
   0   8  14       19.76       17.61      2.03 o 
   1   8  14       10.68        8.65      1.71 o 
  -1   9  14       38.12       36.37      3.25 o 
   0   9  14       53.89       58.04      3.27 o 
  -4   1  15      113.61      113.53      3.55 o 
  -3   1  15        1.90        1.92      0.87 o 
  -2   1  15        0.19       -0.19      0.64 o 
  -1   1  15       26.17       26.80      1.74 o 
   0   1  15       27.71       29.86      1.73 o 
   1   1  15      282.07      265.97      6.16 o 
   2   1  15      114.51      105.95      4.60 o 
   3   1  15      111.94      115.07      4.25 o 
  -4   2  15        0.01        1.01      0.91 o 
  -3   2  15      182.88      175.78      4.32 o 
  -2   2  15        6.13        4.61      0.97 o 
  -1   2  15       20.98       25.33      2.35 o 
   0   2  15      352.20      351.07     10.55 o 
   1   2  15       33.05       31.72      2.66 o 
   2   2  15       94.95       85.82      4.19 o 
   3   2  15        8.24        7.53      2.11 o 
  -4   3  15       11.66       11.71      2.03 o 
  -3   3  15      127.24      123.83      3.58 o 
  -2   3  15       92.90       86.18      2.84 o 
  -1   3  15      117.15      116.89      3.27 o 
   0   3  15      105.73      101.79      3.64 o 
   1   3  15      501.72      500.52      9.52 o 
   2   3  15       78.61       75.37      3.24 o 
   3   3  15      325.49      337.66     10.00 o 
  -4   4  15        4.72        6.25      1.60 o 
  -3   4  15      269.30      289.76      6.31 o 
  -2   4  15      190.28      187.96      4.39 o 
  -1   4  15       16.91       18.03      1.55 o 
   0   4  15       43.56       42.47      2.45 o 
   1   4  15      110.66      101.06      3.69 o 
   2   4  15       11.36       12.54      1.85 o 
  -3   5  15      113.14      109.69      4.08 o 
  -2   5  15        0.50        0.86      0.88 o 
  -1   5  15       18.79       19.48      1.85 o 
   0   5  15        3.65        5.99      1.33 o 
   1   5  15       82.72       75.31      4.55 o 
   2   5  15       23.59       20.94      2.24 o 
  -3   6  15       70.50       70.02      4.05 o 
  -2   6  15        1.47        2.62      1.00 o 
  -1   6  15       32.15       35.70      2.40 o 
   0   6  15        7.13        8.20      1.52 o 
   1   6  15        6.87        3.49      1.34 o 
   2   6  15      104.42      117.10      5.82 o 
  -2   7  15      143.07      144.73      5.93 o 
  -1   7  15       23.04       30.85      2.36 o 
   0   7  15        1.98        2.00      1.12 o 
   1   7  15       66.44       60.05      4.05 o 
  -1   8  15      150.40      162.14      5.21 o 
   0   8  15      134.53      123.71      8.35 o 
  -4   0  16        8.05        7.46      2.01 o 
  -3   0  16        0.18       -0.12      1.06 o 
  -2   0  16       86.08       93.57      4.34 o 
  -1   0  16      124.19      115.39     12.07 o 
   0   0  16      626.92      630.72     13.67 o 
   1   0  16      105.84       89.20      6.06 o 
   2   0  16      765.32      752.54     22.53 o 
  -4   1  16      199.06      217.89      5.20 o 
  -3   1  16        9.44        8.44      1.28 o 
  -2   1  16        0.38       -0.41      0.72 o 
  -1   1  16        0.02        0.27      0.77 o 
   0   1  16      113.16      111.02      3.26 o 
   1   1  16       11.61       11.85      1.87 o 
   2   1  16       13.61       19.62      2.48 o 
  -4   2  16       12.47       13.91      1.67 o 
  -3   2  16       17.67       17.83      1.61 o 
  -2   2  16      102.56       99.15      3.13 o 
  -1   2  16      118.09      111.73      3.26 o 
   0   2  16      168.08      164.35      4.75 o 
   1   2  16       41.02       45.03      2.64 o 
   2   2  16      204.80      205.29      6.80 o 
  -3   3  16        5.72        5.42      1.27 o 
  -2   3  16       21.30       15.65      1.54 o 
  -1   3  16       56.47       49.87      2.26 o 
   0   3  16        2.73        1.42      1.09 o 
   1   3  16       57.51       57.01      2.93 o 
   2   3  16        5.47        8.22      1.55 o 
  -3   4  16        7.65       10.11      1.66 o 
  -2   4  16       52.56       61.26      2.55 o 
  -1   4  16       31.66       28.01      2.16 o 
   0   4  16      101.01       97.77      4.66 o 
   1   4  16        3.67        6.00      1.42 o 
   2   4  16       43.29       46.60      4.81 o 
  -3   5  16       21.32       28.42      2.42 o 
  -2   5  16       12.34       14.05      1.55 o 
  -1   5  16      124.95      119.31      4.16 o 
   0   5  16       98.22       96.76      4.34 o 
   1   5  16        0.44        0.78      1.10 o 
   2   5  16       27.24       31.18      3.65 o 
  -2   6  16      188.37      189.68      5.45 o 
  -1   6  16       30.48       27.86      2.26 o 
   0   6  16      157.44      167.06      5.06 o 
   1   6  16       27.44       20.84      2.78 o 
  -1   7  16       15.52       20.96      2.11 o 
   0   7  16       15.01       16.86      2.94 o 
  -3   1  17       71.23       72.75      2.91 o 
  -2   1  17       88.62       90.88      4.13 o 
  -1   1  17      101.07       98.66      3.20 o 
   0   1  17      343.29      359.12      8.21 o 
   1   1  17       57.02       51.89      4.40 o 
   2   1  17       15.97       15.45      3.96 o 
  -3   2  17        2.17       -0.06      0.90 o 
  -2   2  17        0.85        0.27      0.96 o 
  -1   2  17      110.66      107.46      3.34 o 
   0   2  17       14.68       19.15      1.97 o 
   1   2  17       17.78       18.60      1.99 o 
   2   2  17        0.01       -0.50      1.30 o 
  -3   3  17       31.85       30.63      2.07 o 
  -2   3  17      223.50      223.66      5.11 o 
  -1   3  17      103.93      105.81      3.95 o 
   0   3  17       22.34       16.25      1.90 o 
   1   3  17      571.51      599.58     11.30 o 
   2   3  17        0.34        1.17      2.22 o 
  -3   4  17       13.25       12.69      1.98 o 
  -2   4  17       38.70       47.89      2.45 o 
  -1   4  17      283.38      263.17      9.15 o 
   0   4  17       20.20       20.25      2.88 o 
   1   4  17       19.27       19.69      2.81 o 
  -2   5  17      100.06      101.96      3.98 o 
  -1   5  17      142.92      152.71      4.92 o 
   0   5  17      139.31      146.96      7.91 o 
   1   5  17       69.41       77.38      4.49 o 
  -1   6  17        4.22        3.00      1.30 o 
   0   6  17       54.49       58.77      3.19 o 
  -3   0  18      507.93      536.42     13.19 o 
  -2   0  18        4.10        3.51      1.60 o 
  -1   0  18      128.11      131.31      5.37 o 
   0   0  18      291.87      321.44     10.24 o 
   1   0  18       16.50       15.64      3.50 o 
  -3   1  18        0.19       -0.07      1.07 o 
  -2   1  18       79.91       76.43      2.97 o 
  -1   1  18       79.92       88.04      3.09 o 
   0   1  18        8.87       11.21      1.77 o 
   1   1  18       44.67       47.20      3.47 o 
  -2   2  18       69.22       68.31      2.87 o 
  -1   2  18      383.28      402.29      7.42 o 
   0   2  18       25.23       26.66      2.44 o 
   1   2  18       22.01       21.25      2.15 o 
  -2   3  18       34.84       32.12      3.11 o 
  -1   3  18        0.13        0.68      1.23 o 
   0   3  18       11.21        7.29      1.68 o 
   1   3  18       23.06       17.97      2.08 o 
  -2   4  18        2.05        0.21      1.00 o 
  -1   4  18      185.06      194.91      5.74 o 
   0   4  18        7.70        5.60      1.55 o 
  -2   1  19      252.18      249.21      6.59 o 
  -1   1  19        1.61        1.22      1.06 o 
   0   1  19       82.78       90.85      6.36 o 
  -1   2  19       28.43       25.65      2.36 o 
   0   2  19        2.45        2.00      1.89 o 
                                                 
